# Supplementary material for: A new species of Ogdoconta Butler (Lepidoptera, Noctuidae, Condicinae, Condicini) from southeastern Arizona, USA
Source: Zookeys. 2015 Oct 15;(527):51–6. doi: 10.3897/zookeys.527.9771 (PMC4668887; doi:10.3897/zookeys.527.9771)
Supplement: XML Treatment for Ogdoconta margareta [file zookeys.527.9771-treatment1.xml]

<!DOCTYPE tp:taxon-treatment
  PUBLIC "-//TaxonX//DTD Taxonomic Treatment Publishing DTD v0 20100105//EN" "tax-treatment-NSO.dtd">
<tp:taxon-treatment xmlns:tp="http://www.plazi.org/taxpub"><tp:treatment-meta><kwd-group><label>Taxon classification</label><kwd><named-content content-type="kingdom">Animalia</named-content></kwd><kwd><named-content content-type="order">Lepidoptera</named-content></kwd><kwd><named-content content-type="family">Noctuidae</named-content></kwd></kwd-group><mixed-citation publication-type="journal"><person-group><name><surname>Crabo</surname><given-names>Lars G.</given-names></name></person-group><article-title>A new species of <italic><tp:taxon-name><tp:taxon-name-part taxon-name-part-type="genus">Ogdoconta</tp:taxon-name-part></tp:taxon-name></italic> Butler (<tp:taxon-name><tp:taxon-name-part taxon-name-part-type="order">Lepidoptera</tp:taxon-name-part></tp:taxon-name>, <tp:taxon-name><tp:taxon-name-part taxon-name-part-type="family">Noctuidae</tp:taxon-name-part></tp:taxon-name>, <tp:taxon-name><tp:taxon-name-part taxon-name-part-type="subfamily">Condicinae</tp:taxon-name-part></tp:taxon-name>, <tp:taxon-name><tp:taxon-name-part taxon-name-part-type="tribe">Condicini</tp:taxon-name-part></tp:taxon-name>) from southeastern Arizona, USA</article-title><source>Zookeys</source><day>15</day><month>10</month><year>2015</year><volume>2015</volume><issue>527</issue><fpage>51</fpage><lpage>56</lpage><pub-id pub-id-type="doi">10.3897/zookeys.527.9771</pub-id></mixed-citation></tp:treatment-meta><tp:nomenclature><tp:taxon-name>
                        <tp:taxon-name-part taxon-name-part-type="genus">Ogdoconta</tp:taxon-name-part>
                        <tp:taxon-name-part taxon-name-part-type="species">margareta</tp:taxon-name-part>
                        <object-id xmlns:xlink="http://www.w3.org/1999/xlink" content-type="zoobank" xlink:type="simple">http://zoobank.org/3E1BF3CD-CEB1-430E-8F5E-64CDF35248EC</object-id>
                    </tp:taxon-name><tp:taxon-authority>Crabo</tp:taxon-authority><tp:taxon-status xmlns:xlink="http://www.w3.org/1999/xlink" xlink:type="simple">sp. n.</tp:taxon-status><xref ref-type="fig" rid="F1">Figs 1</xref><xref ref-type="fig" rid="F1">, 2</xref></tp:nomenclature><tp:treatment-sec sec-type="Type locality"><title>Type locality.</title><p>Harshaw, 2.9–5 km SW, Santa Cruz County, Arizona, USA.</p></tp:treatment-sec><tp:treatment-sec sec-type="type material"><title>Type material.</title><p><bold>Holotype</bold>: Male: USA: AZ: Santa Cruz Co., Harshaw, 2.9–5 km SW, 31.42–[31].45° -110.72–[110].74°, 1490–1765 m, 1 IX 2013, L Crabo leg./Crabo [genitalia] slide 681/<abbrev xmlns:xlink="http://www.w3.org/1999/xlink" xlink:title="Barcodes of Life Campaign" xlink:type="simple">BOLD</abbrev> CNCLEP 00113651. <named-content xmlns:xlink="http://www.w3.org/1999/xlink" content-type="dwc:institutional_code" xlink:type="simple">CNC</named-content>. <bold>Paratype</bold>: One male: Mexico, Sonora/<abbrev xmlns:xlink="http://www.w3.org/1999/xlink" xlink:title="Barcodes of Life Campaign" xlink:type="simple">BOLD</abbrev> CNCLEP 83594. <abbrev xmlns:xlink="http://www.w3.org/1999/xlink" content-type="institution" xlink:title="Lars Crabo personal collection, Bellingham, Washington, USA" xlink:type="simple">LGC</abbrev>.</p></tp:treatment-sec><tp:treatment-sec sec-type="Etymology"><title>Etymology.</title><p>I take pleasure in naming this species after my mother, Margareta Crabo of Cave Creek, Arizona. The holotype was collected three days prior to her 80<sup>th</sup> birthday. The name is a noun in apposition.</p><!--PageBreak--></tp:treatment-sec><tp:treatment-sec sec-type="Diagnosis"><title>Diagnosis.</title><p>The male of <italic><tp:taxon-name><tp:taxon-name-part taxon-name-part-type="genus">Ogdoconta</tp:taxon-name-part> <tp:taxon-name-part taxon-name-part-type="species">margareta</tp:taxon-name-part></tp:taxon-name></italic> (Fig. <xref ref-type="fig" rid="F1">1</xref>) resembles the male of <italic><tp:taxon-name><tp:taxon-name-part taxon-name-part-type="genus">Ogdoconta</tp:taxon-name-part> <tp:taxon-name-part taxon-name-part-type="species">tacna</tp:taxon-name-part></tp:taxon-name></italic> (Fig. <xref ref-type="fig" rid="F1">3</xref>), although the ranges of these species are not known to overlap. <italic><tp:taxon-name><tp:taxon-name-part taxon-name-part-type="genus">Ogdoconta</tp:taxon-name-part> <tp:taxon-name-part taxon-name-part-type="species">margareta</tp:taxon-name-part></tp:taxon-name></italic> occurs in southeastern Arizona, USA and northeastern Sonora, Mexico and <italic><tp:taxon-name><tp:taxon-name-part taxon-name-part-type="genus">Ogdoconta</tp:taxon-name-part> <tp:taxon-name-part taxon-name-part-type="species">tacna</tp:taxon-name-part></tp:taxon-name></italic> occurs in central and southeastern Texas, USA (<xref ref-type="bibr" rid="B4">Metzler et al. 2013</xref>).</p><fig id="F1" position="float" orientation="portrait"><label>Figure 1–4.</label><caption><p><bold>1</bold> <italic><tp:taxon-name><tp:taxon-name-part taxon-name-part-type="genus">Ogdoconta</tp:taxon-name-part> <tp:taxon-name-part taxon-name-part-type="species">margareta</tp:taxon-name-part></tp:taxon-name></italic>, holotype male (abdomen removed subsequently for dissection) <bold>2</bold> <italic><tp:taxon-name><tp:taxon-name-part taxon-name-part-type="genus">Ogdoconta</tp:taxon-name-part> <tp:taxon-name-part taxon-name-part-type="species">margareta</tp:taxon-name-part></tp:taxon-name></italic>, male genitalia, valves and aedeagus <bold>3</bold> <italic><tp:taxon-name><tp:taxon-name-part taxon-name-part-type="genus">Ogdoconta</tp:taxon-name-part> <tp:taxon-name-part taxon-name-part-type="species">tacna</tp:taxon-name-part></tp:taxon-name></italic>, adult male, Texas, USA (<named-content xmlns:xlink="http://www.w3.org/1999/xlink" content-type="dwc:institutional_code" xlink:type="simple">CNC</named-content>) <bold>4</bold> <italic><tp:taxon-name><tp:taxon-name-part taxon-name-part-type="genus">Ogdoconta</tp:taxon-name-part> <tp:taxon-name-part taxon-name-part-type="species">tacna</tp:taxon-name-part></tp:taxon-name></italic>, male genitalia, valves and aedeagus (source image same as in <xref ref-type="bibr" rid="B4">Metzler et al. (2013)</xref>, used with permission).</p></caption><graphic xmlns:xlink="http://www.w3.org/1999/xlink" xlink:href="zookeys-527-051-g001.jpg" position="float" orientation="portrait" xlink:type="simple" id="oo_60282.jpg"/></fig><p>The valves of both species are unique in the genus in having a broadly triangular cucullus with an irregular outer margin with a series of small knobs. The most prominent structural differences between these species are in the aedeagus, vesica, and sacculus of the valve. In the genitalia of <italic><tp:taxon-name><tp:taxon-name-part taxon-name-part-type="genus">Ogdoconta</tp:taxon-name-part> <tp:taxon-name-part taxon-name-part-type="species">margareta</tp:taxon-name-part></tp:taxon-name></italic> (Fig. <xref ref-type="fig" rid="F1">2</xref>) the aedeagus is straight and the vesica is straight distal to a basal 135° bend, whereas in the genitalia of <italic><tp:taxon-name><tp:taxon-name-part taxon-name-part-type="genus">Ogdoconta</tp:taxon-name-part> <tp:taxon-name-part taxon-name-part-type="species">tacna</tp:taxon-name-part></tp:taxon-name></italic> (Fig. <xref ref-type="fig" rid="F1">4</xref>) the aedeagus has a proximal bend and the proximal and distal portions of the vesica are coiled. The dorsal sacculus of <italic><tp:taxon-name><tp:taxon-name-part taxon-name-part-type="genus">Ogdoconta</tp:taxon-name-part> <tp:taxon-name-part taxon-name-part-type="species">margareta</tp:taxon-name-part></tp:taxon-name></italic> is triangular with greatest width near the distal end, whereas that of <italic><tp:taxon-name><tp:taxon-name-part taxon-name-part-type="genus">Ogdoconta</tp:taxon-name-part> <tp:taxon-name-part taxon-name-part-type="species">tacna</tp:taxon-name-part></tp:taxon-name></italic> is rounded with greatest width at the <!--PageBreak-->mid-point. The saccular extension of <italic><tp:taxon-name><tp:taxon-name-part taxon-name-part-type="genus">Ogdoconta</tp:taxon-name-part> <tp:taxon-name-part taxon-name-part-type="species">margareta</tp:taxon-name-part></tp:taxon-name></italic> is relatively short, not reaching the ventral cucullus as in <italic><tp:taxon-name><tp:taxon-name-part taxon-name-part-type="genus">Ogdoconta</tp:taxon-name-part> <tp:taxon-name-part taxon-name-part-type="species">tacna</tp:taxon-name-part></tp:taxon-name></italic>.</p><p>The female of <italic><tp:taxon-name><tp:taxon-name-part taxon-name-part-type="genus">Ogdoconta</tp:taxon-name-part> <tp:taxon-name-part taxon-name-part-type="species">margareta</tp:taxon-name-part></tp:taxon-name></italic> is unknown.</p><p>Superficially, <italic><tp:taxon-name><tp:taxon-name-part taxon-name-part-type="genus">Ogdoconta</tp:taxon-name-part> <tp:taxon-name-part taxon-name-part-type="species">margareta</tp:taxon-name-part></tp:taxon-name></italic> and <italic><tp:taxon-name><tp:taxon-name-part taxon-name-part-type="genus">Ogdoconta</tp:taxon-name-part> <tp:taxon-name-part taxon-name-part-type="species">tacna</tp:taxon-name-part></tp:taxon-name></italic> are very similar and key out together in couplet 6 of the key to species in Metzler et al. (<italic>op cit</italic>.). The forewings of <italic><tp:taxon-name><tp:taxon-name-part taxon-name-part-type="genus">Ogdoconta</tp:taxon-name-part> <tp:taxon-name-part taxon-name-part-type="species">margareta</tp:taxon-name-part></tp:taxon-name></italic> have a violet tint whereas those of <italic><tp:taxon-name><tp:taxon-name-part taxon-name-part-type="genus">Ogdoconta</tp:taxon-name-part> <tp:taxon-name-part taxon-name-part-type="species">tacna</tp:taxon-name-part></tp:taxon-name></italic> are greenish. The hindwing of <italic><tp:taxon-name><tp:taxon-name-part taxon-name-part-type="genus">Ogdoconta</tp:taxon-name-part> <tp:taxon-name-part taxon-name-part-type="species">margareta</tp:taxon-name-part></tp:taxon-name></italic> is paler than that of <italic><tp:taxon-name><tp:taxon-name-part taxon-name-part-type="genus">Ogdoconta</tp:taxon-name-part> <tp:taxon-name-part taxon-name-part-type="species">tacna</tp:taxon-name-part></tp:taxon-name></italic> without significant dark suffusion at the anterior margin. <italic><tp:taxon-name><tp:taxon-name-part taxon-name-part-type="genus">Ogdoconta</tp:taxon-name-part> <tp:taxon-name-part taxon-name-part-type="species">margareta</tp:taxon-name-part></tp:taxon-name></italic> can be distinguished from all of the other <italic><tp:taxon-name><tp:taxon-name-part taxon-name-part-type="genus">Ogdoconta</tp:taxon-name-part></tp:taxon-name></italic> species that are known to occur in Arizona, <italic><tp:taxon-name><tp:taxon-name-part taxon-name-part-type="genus">Ogdoconta</tp:taxon-name-part> <tp:taxon-name-part taxon-name-part-type="species">cinereola</tp:taxon-name-part></tp:taxon-name></italic> (Guenée), <italic><tp:taxon-name><tp:taxon-name-part taxon-name-part-type="genus">Ogdoconta</tp:taxon-name-part> <tp:taxon-name-part taxon-name-part-type="species">moreno</tp:taxon-name-part></tp:taxon-name></italic> Barnes, and <italic><tp:taxon-name><tp:taxon-name-part taxon-name-part-type="genus">Ogdoconta</tp:taxon-name-part> <tp:taxon-name-part taxon-name-part-type="species">rufipenna</tp:taxon-name-part></tp:taxon-name></italic> Metzler, Knudson, &amp; Poole, by its uniform purplish brown forewing and pale whitish hindwing. The forewings of the other species are either dark red brown or have lighter areas on the distal wing, and their hindwings are darker. Modifications to the <italic><tp:taxon-name><tp:taxon-name-part taxon-name-part-type="genus">Ogdoconta</tp:taxon-name-part></tp:taxon-name></italic> key to species in Metzler (<italic>op cit.</italic>) are given in the Discussion, below.</p></tp:treatment-sec><tp:treatment-sec sec-type="Description"><title>Description.</title><p><bold>Adult male</bold> (Fig. <xref ref-type="fig" rid="F1">1</xref>). <italic>Head</italic>: Antenna filiform with sparse ventral cilia, dorsum with alternating off-white and gray scales; scape, head, and labial palpus covered with gray, off-white-tipped gray, and sparse off-white scales; frons smooth, unmodified; labial palpus with third segment one-third the length of the second segment; eye smooth, normal sized. <italic>Thorax</italic>: Entire thorax, including prothoracic collar and patagium, covered with off-white-tipped gray and gray scales, appearing uniform purplish brown similar to the forewings; legs with off-white and gray scales, prothoracic leg palest, tarsal segments gray with distal off-white bands. Forewing: length 13 mm excluding fringe; covered with brown-gray, off-white, and fawn scales, appearing hoary purplish brown, slightly darker gray medial to the subterminal line and terminal area and slightly paler near the postmedial line; basal and antemedial lines nearly obsolete, evident as a few pale scales on the costa and in the fold; medial shade dark gray, faint and diffuse; postmedial line brown gray, double with filling of the adjacent ground color, outer portion weakly dentate with dark and pale scales on the veins lateral to the line, oriented parallel to outer margin, nearly straight; subterminal line a hoary sinuous row of pale scales; terminal line dark brown bordered mesially by an incomplete line of pale scales; fringe gray brown with hoary pale tips; orbicular and reniform spots hoary, filled with the adjacent ground color, orbicular spot irregularly ovate, lateral portion touching posterior reniform spot; reniform spot asymmetrically figure-eight shaped with posterior margin extended toward base and touching orbicular spot; claviform spot absent; hindwing slightly brownish off white with slight dusting of pale gray scales near anterior margin and darker gray veins; terminal line dark brown; hindwing fringe pale tan with scattered gray scales and paler outer margin. <italic>Abdomen</italic> (removed for dissection after photography): covered with fuscous scales, slightly darker weak dorsal tufts on the first two segments. <italic>Male genitalia</italic> (Fig. <xref ref-type="fig" rid="F1">2</xref>): Uncus cylindrical, 6× as long as thick, apex pointed bluntly; juxta 1.25× as tall as wide with arrowhead-shaped caudal portion; valve bifid with larger dorsal portion bearing triangular cucullus and small ventral portion comprised of saccular extension; sacculus 0.5× as long as valve, dorsal margin bluntly triangular and extending to near dorsal valve margin distal to mid-<!--PageBreak-->point of sacculus near mid-valve, blade-like saccular extensions 0.4× as long as sacculus, extending to near ventral cucullus margin, asymmetrical, slightly shorter and more robust on the right than the left; dorsal margin of mid-valve slightly convex, cucullus large, triangular, 0.5× as wide as valve length, with finely crenulate lateral margin and rounded dorsal and truncate ventral margins, mesial surface covered with fine hairs; aedeagus cylindrical, straight, 10× as long as wide, without ornamentation; vesica 1× as long as aedeagus with slight expansion at subbasal bend but otherwise similar in width to aedeagus, straight beyond 135° subbasal bend toward left, subapex with two short fields of innumerable short cornuti. <bold>Female</bold>: unknown.</p></tp:treatment-sec><tp:treatment-sec sec-type="Distribution and biology"><title>Distribution and biology.</title><p><italic><tp:taxon-name><tp:taxon-name-part taxon-name-part-type="genus">Ogdoconta</tp:taxon-name-part> <tp:taxon-name-part taxon-name-part-type="species">margareta</tp:taxon-name-part></tp:taxon-name></italic> is a rarely collected species that is known only from the type locality in southeastern Arizona, USA and Sonora, Mexico.</p><p>The two known specimens were collected in early September. It is possible that <italic><tp:taxon-name><tp:taxon-name-part taxon-name-part-type="genus">Ogdoconta</tp:taxon-name-part> <tp:taxon-name-part taxon-name-part-type="species">margareta</tp:taxon-name-part></tp:taxon-name></italic> also flies during the spring because the closely related species <italic><tp:taxon-name><tp:taxon-name-part taxon-name-part-type="genus">Ogdoconta</tp:taxon-name-part> <tp:taxon-name-part taxon-name-part-type="species">tacna</tp:taxon-name-part></tp:taxon-name></italic> has two broods (<xref ref-type="bibr" rid="B4">Metzler et al. 2013</xref>).</p><p>The holotype was collected in one of a series of black light traps placed mostly in a forest of oak and pine, with a few traps in the ecotone between forest and shrub desert. The habitat of this species in Mexico is unknown.</p><p>The early stages are unknown.</p></tp:treatment-sec><tp:treatment-sec sec-type="Discussion"><title>Discussion.</title><p>The Key to the species of <italic><tp:taxon-name><tp:taxon-name-part taxon-name-part-type="genus">Ogdoconta</tp:taxon-name-part></tp:taxon-name></italic> in North America north of Mexico in Metzler et al. (<italic>op cit.</italic>) can be modified to include <italic><tp:taxon-name><tp:taxon-name-part taxon-name-part-type="genus">Ogdoconta</tp:taxon-name-part> <tp:taxon-name-part taxon-name-part-type="species">margareta</tp:taxon-name-part></tp:taxon-name></italic> by substituting the following couplet 6 for the original and inserting the following couplet 8 after couplet 7:</p><table-wrap content-type="key" position="anchor" orientation="portrait"><table id="TID0E4HAC" rules="all"><tbody><tr><td rowspan="1" colspan="1">6</td><td rowspan="1" colspan="1">Forewing with subterminal area lighter than medial and terminal area; postmedial area usually shaded with pink (specimens from southeastern Arizona with less pink); hindwing of both sexes solidly dark brown</td><td rowspan="1" colspan="1"><bold><italic><tp:taxon-name><tp:taxon-name-part taxon-name-part-type="species">cinereola</tp:taxon-name-part></tp:taxon-name></italic></bold></td></tr><tr><td rowspan="1" colspan="1">–</td><td rowspan="1" colspan="1">Forewing with subterminal area barely lighter than medial and terminal area; hind wing of male white; hind wing of female pale at base, darker towards outer margin (female of <italic><tp:taxon-name><tp:taxon-name-part taxon-name-part-type="genus">Ogdoconta</tp:taxon-name-part> <tp:taxon-name-part taxon-name-part-type="species">margareta</tp:taxon-name-part></tp:taxon-name></italic> unknown but likely similar)</td><td rowspan="1" colspan="1"><bold>8</bold></td></tr><tr><td rowspan="1" colspan="1">8</td><td rowspan="1" colspan="1">Sacculus of male valve with rounded dorsal margin, broadest at mid-sacculus; distributed in Texas</td><td rowspan="1" colspan="1"><bold><italic><tp:taxon-name><tp:taxon-name-part taxon-name-part-type="species">tacna</tp:taxon-name-part></tp:taxon-name></italic></bold></td></tr><tr><td rowspan="1" colspan="1">–</td><td rowspan="1" colspan="1">Sacculus of male valve with triangular dorsal margin, broadest near distal sacculus; distributed in southeastern Arizona</td><td rowspan="1" colspan="1"><bold><italic><tp:taxon-name><tp:taxon-name-part taxon-name-part-type="species">margareta</tp:taxon-name-part></tp:taxon-name></italic></bold></td></tr></tbody></table></table-wrap></tp:treatment-sec><ref-list><ref id="B4"><mixed-citation xmlns:xlink="http://www.w3.org/1999/xlink" xlink:type="simple"><person-group><name name-style="western"><surname>Metzler</surname><given-names>EH</given-names></name><name name-style="western"><surname>Knudson</surname><given-names>EC</given-names></name><name name-style="western"><surname>Poole</surname><given-names>RW</given-names></name><name name-style="western"><surname>Lafontaine</surname><given-names>JD</given-names></name><name name-style="western"><surname>Pogue</surname><given-names>MG</given-names></name></person-group> (<year>2013</year>) <article-title>A review of the genus <italic><tp:taxon-name><tp:taxon-name-part taxon-name-part-type="genus">Ogdoconta</tp:taxon-name-part></tp:taxon-name></italic> Butler (<tp:taxon-name><tp:taxon-name-part taxon-name-part-type="order">Lepidoptera</tp:taxon-name-part></tp:taxon-name>, <tp:taxon-name><tp:taxon-name-part taxon-name-part-type="family">Noctuidae</tp:taxon-name-part></tp:taxon-name>, <tp:taxon-name><tp:taxon-name-part taxon-name-part-type="subfamily">Condicinae</tp:taxon-name-part></tp:taxon-name>, <tp:taxon-name><tp:taxon-name-part taxon-name-part-type="tribe">Condicini</tp:taxon-name-part></tp:taxon-name>) from North America north of Mexico with descriptions of three new species.</article-title> <source>ZooKeys</source> <volume>264</volume>: <fpage>165</fpage>–<lpage>191</lpage>. doi: <ext-link xlink:type="simple" ext-link-type="doi" xlink:href="10.3897/zookeys.264.4060">10.3897/zookeys.264.4060</ext-link></mixed-citation></ref></ref-list></tp:taxon-treatment>
